# Supplementary material for: Mapping the Quantitative Dose–Response Relationships Between Nutrients and Health Outcomes to Inform Food Risk–Benefit Assessment
Source: Foods. 2025 Apr 20;14(8):1420. doi: 10.3390/foods14081420 (PMC12026834; doi:10.3390/foods14081420)
Supplement: Supplementary file 1 [file foods-14-01420-s001.zip]

Archive with 1 entries (1 files):
- foods-3580410-supplementary.pdf
